# Supplementary material for: Invasive and Non-Invasive Human Salmonellosis Cases Admitted between 2015 and 2021 in Four Suburban Hospitals in the Metropolitan Area of Milan (Italy): A Multi-Center Retrospective Study
Source: Pathogens. 2023 Oct 30;12(11):1298. doi: 10.3390/pathogens12111298 (PMC10674539; doi:10.3390/pathogens12111298)
Supplement: Supplementary file 1 [file pathogens-12-01298-s001.zip]

Archive with 1 entries (1 files):
- pathogens-2636370-supplementary.pdf
